# Supplementary material for: Countrywide prevalence of critical drug interactions in Hungarian outpatients: a retrospective analysis of pharmacy dispensing data
Source: BMC Pharmacol Toxicol. 2019 May 31;20:36. doi: 10.1186/s40360-019-0311-0 (PMC6544909; doi:10.1186/s40360-019-0311-0)
Supplement: Supplementary file 1 — Number of prescriptions filled for the analysed interacting drugs. The total number of dispensings for each analysed drug/drug group. (XLSX 13 kb) [file 40360_2019_311_MOESM1_ESM.xlsx]

## Sheet: Munka1
Drug/drug group	Number of prescriptions filled per year
	2013	2014	2015	2016
ACE inhibitors1	15924419	15933684	16077378	16423680
ACE inhibitors2	15118814	15237738	15462116	15881472
Alprazolam	5246709	5454044	5339814	5281598
Amiodarone	111002	112415	112872	115005
Amphetamine derivatives3	13925	15332	20281	23357
Azole antifungals4	242917	259931	269396	259872
Azole antifungals5	280158	296801	304933	293924
Barbiturates6	52973	49462	60977	77635
Benzodiazepines7	6506240	6664038	6483956	6394911
Beta-blockers8	3316300	3071341	2893605	2707194
Carbamazepine	507595	489920	466318	456893
Ciclosporin	8580	8629	9883	10307
Ciprofloxacin	551456	561298	545137	496286
Ciprofloxacin	551456	561298	545137	496286
Clarithromycin	428156	449130	449020	349961
Colchicine	46805	45682	45945	45162
CYP1A2 inhibitors9	1025415	1014057	982290	925747
CYP2D6 inhibitors10	733706	730714	706239	687074
CYP3A4 inhibitors11	1177978	1180830	1162265	1031572
CYP3A4 inhibitors12	708432	746103	754067	643984
Digoxin	190193	168465	155341	137945
Ergot alkaloids13	82493	79493	75462	73512
Fibric acid derivatives14	730730	704694	691265	688640
Fluvoxamine	32796	29125	24702	21664
HMG CoA reductase inhibitors15	5156296	4684517	4292052	4013353
MAO inhibitors16	158476	156846	149096	151620
Methotrexate	30734	32282	33400	33103
Metronidazole	138408	144129	142773	138183
Narcotic analgesics17	1407486	1497366	1467749	1464026
Nitrates18	2526158	2307703	2095150	1944057
NOACs19	57379	135419	247542	394254
NSAIDs20	6896822	7042318	7311407	7411775
PDE-5 inhibitors21	92412	101063	136309	148604
Platelet aggregation inhibitors22	7244545	7166268	7215971	7013750
Potassium chloride	1640503	1593414	1528476	1506101
Potassium sparing diuretics23	1315933	1287272	1263309	1247558
Simvastatin	1271364	1031564	832344	714948
SSRIs24	1901408	1876994	1880649	1878723
Sulfamethoxazole/ trimethoprim	308369	265346	274345	259424
Tamoxifen	12434	11375	12745	13114
Theophylline	917069	900842	879262	834077
Thiopurines25	54381	57353	59245	62388
Tizanidine	147603	143337	137469	160383
Tricyclic antidepressants26	157111	151692	152917	168908
Trimethoprim	308369	265346	274345	259424
Triptans27	56722	62321	67780	75865
Verapamil	296604	265395	241844	221964
Vitamin K antagonists28	1871657	1853188	1816658	1779417
Xanthine oxidase inhibitors29	2336533	2474224	2611009	2767517
1benazepril, captopril, cilazapril, enalapril, fosinopril, lisinopril, perindopril, quinapril, ramipril, trandolapril
2captopril, enalapril, lisinopril, perindopril, ramipril
3atomoxetine, methylphenidate
4fluconazole
5fluconazole, itraconazole
6phenobarbital, primidone
7alprazolam, clonazepam
8metoprolol
9ciprofloxacin, fluvoxamine, mexiletine, propafenone, amiodarone, ticlopidine
10bupropion, duloxetine, fluoxetine, paroxetine
11amiodarone, clarithromycin, fluconazole, itraconazole, verapamil, diltiazem
12clarithromycin, fluconazole, itraconazole
13ergotamine
14bezafibrate, ciprofibrate, fenofibrate, gemfibrozil
15atorvastatin, simvastatin
16selegiline, rasagiline, moclobemide
17fentanyl, tramadol
18glyceryl trinitrate, isosorbide mononitrate
19dabigatran, apixaban, rivaroxaban
20aceclofenac, acemetacin, dexibuprofen, diclofenac, indometacin, lornoxicam, meloxicam, naproxen, niflumic acid, nimesulide
21avanafil, sildenafil, tadalafil, vardenafil
22acetylsalicylic acid, cilostazol, clopidogrel, prasugrel, ticlopidine
23amiloride, eplerenone, spironolactone
24citalopram, escitalopram, fluoxetine, paroxetine, sertraline, venlafaxine (not SSRI but similar pharmacological properties)
25azathioprine
26amitriptyline, clomipramine, imipramine, maprotiline, trimipramine
27eletriptan, sumatriptan, zolmitriptan
28acenocoumarol, warfarin
29allopurinol, febuxostat
